# Supplementary material for: Ivy Leaf Dry Extract EA 575® Is a Potent Immunomodulator Acting on Dendritic Cells
Source: Pharmaceutics. 2025 Jun 12;17(6):773. doi: 10.3390/pharmaceutics17060773 (PMC12196112; doi:10.3390/pharmaceutics17060773)
Supplement: Supplementary file 1 [file pharmaceutics-17-00773-s001.zip]

Archive with 1 entries (1 files):
- pharmaceutics-3652916-supplementary.pdf
